# Supplementary material for: IL-17 mediates protective immunity against nasal infection with Bordetella pertussis by mobilizing neutrophils, especially Siglec-F+ neutrophils
Source: Mucosal Immunol. 2021 May 11;14(5):1183–202. doi: 10.1038/s41385-021-00407-5 (PMC8379078; doi:10.1038/s41385-021-00407-5)
Supplement: Supplementary file 2 — Supplementary Table S1 [file 41385_2021_407_MOESM2_ESM.xlsx]

## Sheet: Sheet1
REAGENT or RESOURCE	SOURCE	IDENTIFIER
Antibody
Anti-mouse CD103-BV786	BD Biosciences	Clone: M290; Cat#: 564322; RRID: AB_2738744
Anti-mouse CD103-PE-CF594	BD Biosciences	Clone: M290; Cat#: 565849; RRID: AB_2739377
Anti-mouse CD11b-APC-eFluor780	eBioscience	Clone: M1/70; Cat#: 47-0112-82; RRID: AB_1603193
Anti-mouse CD11c-BV421	BioLegend	Clone: HL3; Cat#: 117330; RRID: AB_11219593
Anti-mouse CD11c-BV605	BioLegend	Clone: N418; Cat#: 117333; RRID: AB_11204262
Anti-mouse CD11c-BV785	BioLegend	Clone: N418; Cat#: 117336; RRID: AB_2565268
Anti-mouse CD11c-eFluor 450	eBioscience	Clone: N418; Cat#: 48-0114-82; RRID: AB_1548654
Anti-mouse CD170 (Siglec F)-eFluor 660	eBioscience	Clone: 1RNM44N; Cat#: 50-1702-80; RRID: AB_2574187
Anti-mouse CD182 (CXCR2)-BV421	BD Biosciences	Clone: V48-2310; Cat#: 566622; RRID: AB_2864336
Anti-mouse CD192 (CCR2)-Pe/Cy7	BioLegend	Clone: SA203G11; Cat#: 150611; RRID: AB_2616983
Anti-mouse CD3-BV650	BioLegend	Clone: 17A2; Cat#: 100229; RRID: AB_11204249
Anti-mouse CD3e-APC-eFluor 780	eBioscience	Clone: 145-2C11; Cat#: 47-0031-82; RRID: AB_11149861
Anti-mouse CD3e-eFluor 450	eBioscience	Clone: 145-2C11; Cat#: 48-0031-82; RRID: AB_10735092
Anti-mouse CD3e-Pe/Cy7	BioLegend	Clone: 145-2C11; Cat#: 100320; RRID: AB_312685
Anti-mouse CD44-BV605	BioLegend	Clone: IM7; Cat#: 103047; RRID: AB_2562451
Anti-mouse CD45-PE	eBioscience	Clone: 30-F11; Cat#: 12-0451-83; RRID: AB_465669
Anti-mouse CD45R (B220)-PE/Cyanine5	BioLegend	Clone: RA3-6B2; Cat#: 103210; RRID: AB_312995
Anti-mouse CD49d-BV711	BD Biosciences	Clone: 9C10 (MFR4.B); Cat#: 740672; RRID: AB_2740360
Anti-mouse CD4-APC-eFluor780	eBioscience	Clone: RM4-5; Cat#: 47-0042-82; RRID: AB_1272183
Anti-mouse CD4-BV421	BioLegend	Clone: GK1.4; Cat#: 100437; RRID: AB_10900241
Anti-mouse CD4-BV785	BioLegend	Clone: RM4-5; Cat#: 100552; RRID: AB_2563053
Anti-mouse CD62L (L-Selectin)-APC-eFluor780	eBioscience	Clone: MEL-14; Cat#: 47-0621-82; RRID: AB_1603256
Anti-mouse CD62L (L-Selectin)-PerCPCyanine5.5	eBioscience	Clone: MEL-14; Cat#: 45-0621-82; RRID: AB_996667
Anti-mouse CD62L-PE/Cyanine5	BioLegend	Clone: MEL-14; Cat#: 104410; RRID: AB_313097
Anti-mouse CD62L-PE-CF594	BD Biosciences	Clone: MEL-14; Cat#: 562404; RRID: AB_11154046
Anti-mouse CD69-APC	BioLegend	Clone: H1.2F3; Cat#: 104514; RRID: AB_492843
Anti-mouse CD69-FITC	BioLegend	Clone: H1.2F3; Cat#: 104506; RRID: AB_313109
Anti-mouse CD80-PE/Dazzle594	BioLegend	Clone: 16-10A1; Cat#: 104738; RRID: AB_2564175
Anti-mouse CD8a-Alexa Flour 700	eBioscience	Clone: 53-6.7; Cat#: 56-0081-82; RRID: AB_494005
Anti-mouse F4/80-AF700	BioLegend	Clone: BM8; Cat#: 123130; RRID: AB_2293450
Anti-mouse F4/80-PE/Cyanine5	eBioscience	Clone: BM8; Cat#: 15-4801-82; RRID: AB_468798
Anti-mouse IFNγ-BV711	BioLegend	Clone: XMG1.2; Cat#: 505835; RRID: AB_11219588
Anti-mouse IFNγ-PE-CF594	BD Biosciences	Clone: XMG1.2; Cat#: 562303; RRID: AB_11153140
Anti-mouse IL-17A-BV650	BioLegend	Clone: TC11-18H10.1; Cat#: 506929; RRID: AB_11126980
Anti-mouse IL17A-V450	BD Biosciences	Clone: TC11-18H10; Cat#: 560522; RRID: AB_1727540
Anti-mouse Ly6C-FITC	BD Biosciences	Clone: AL-21; Cat#: 553104; RRID: AB_394628
Anti-mouse Ly-6C-PerCP-Cy5.5	eBioscience	Clone: HK1.4; Cat#: 45-5932-82; RRID: AB_2723343
Anti-mouse Ly-6G-BV421	BioLegend	Clone: 1A8; Cat#: 127627; RRID: AB_10897944
Anti-mouse Ly6G-BV650	BioLegend	Clone: 1A8; Cat#: 127641; RRID: AB_2565881
Anti-mouse Ly-6G-Pacific Blue	BioLegend	Clone: 1A8; Cat#: 127612; RRID: AB_2251161
Anti-mouse Siglec-F-PE-CF594	BD Biosciences	Clone: E50-2440; Cat#: 562757; RRID: AB_2687994
Anti-mouse TCR gamma/delta-PerCP-eFluor710	eBioscience	Clone: eBioGL3 (GL-3,GL3); Cat#: 46-5711-82; RRID: AB_2016707
Anti-mouse TNF-FITC	BD Biosciences	Clone: MP6-XT22; Cat#: 554418; RRID: AB_395379
Anti-mouse γδ T-Cell Receptor-FITC	BD Biosciences	Clone: GL3; Cat#: 553177; RRID: AB_394688
InVivo MAb anti-mouse CD4	BioXCell	Clone: GK1.5; Cat#: BE0003-1; RRID: AB_1107636
InvivomAb anti-mouse IL-17A	BioXCell	Clone: 17F3; Cat#: BE0173; RRID: AB_10950102
InVivoMAb anti-mouse Ly6G	BioXCell	Clone: 1A8; Cat#: BE0075-1; RRID: AB_1107721
InVivoMAb anti-rat Kappa Immunoglobulin Light Chain	BioXCell	Clone: MAR 18.5; Cat#: BE0122; RRID: AB_10951292
InVivoMab mouse IgG1 isotype control	BioXCell	Clone: MOPC-21; Cat#: MOPC-21; RRID: AB_1107784
InVivoMAb rat IgG2a isotype control, anti-trinitrophenol	BioXCell	Clone: 2A3; Cat#: BE0089; RRID: AB_1107769
InVivo MAb rat IgG2b isotype control, anti-keyhole limpet hemocyanin	BioXCell	Clone: LTF-2; Cat#: BE0090; RRID: AB_1107780
Purified NA/LE Hamster Anti-Mouse CD28	BD Biosciences	Clone: 37.51; Cat#:553294; RRID: AB_394763
Purified Rat Anti-Mouse CD16/CD32 (Mouse BD Fc Block)	BD Biosciences	Clone: 2.4G2; Cat#: 553142; RRID: AB_394657
Purified Rat Anti-Mouse CD49d	BD Biosciences	Clone: R1-2; Cat#: 553154; RRID: AB_394668
REAGENT or RESOURCE	SOURCE	IDENTIFIER
Chemicals, Peptides, and Recombinant Proteins
2-Mercaptoethanol	Sigma-Aldrich	Cat#: M6250
Brefeldin A	Sigma-Aldrich	Cat#: B7651
Collagenase D	Sigma-Aldrich	Cat#: 11088882001
DNAse I from Bovine Pancreas	Sigma-Aldrich	Cat#: D4263
Fetal Bovine Serum	Sigma-Aldrich	Cat#: F9665
L-Glutamine	Sigma-Aldrich	Cat#: G7513
Paraformaldehde	Sigma-Aldrich	Cat#: 28906
Penicillin/Streptomycin	Sigma-Aldrich	Cat#: P4333
Phorbol 12-myristate 13-acetat (PMA)	Sigma-Aldrich	Cat#: P1585
Recombinant mouse IL-17A	Immunotools	Cat#: 12340174
RPMI 1640 Medium	Sigma-Aldrich	Cat#: R0883
2-Mercaptoethanol	Sigma-Aldrich	Cat#: M6250
Critical Commercial Assays
CountBright™ Absolute Counting Beads	Life Technologies	Cat#: C36950
DAPI	Thermo-Fisher Scientific	Cat#: D1306
Foxp3 Transcription Factor staining buffer set	eBioscience	Cat#: 00-5523-00
High capacity cDNA reverse transcription kit	Applied Biosytems, Biosciences	Cat#: 4368814
LIVE/DEAD™ Fixabe Aqua dead cell stain kit	Life Technologies	Cat#: L34957
Mouse CXCL1/KC Duoset ELISA	R & D	Cat#: DY453
SYTOX Green	Thermo-Fisher Scientific	Cat#: S34862
Oligonucleotides
Csf3 (Mm00438334_m1)	Applied Biosystems	Cat#: 4331182
Cxcl1 (Mm04207460_m1)	Applied Biosystems	Cat#: 4331182
Cxcl2 (Mm00436450_m1)	Applied Biosystems	Cat#: 4331182
Il1b (Mm00434228_m1)	Applied Biosystems	Cat#: 4331182
Lcn2 (MM01324480_m1)	Applied Biosystems	Cat#: 4331182
S100a8 (MM00496696_g1)	Applied Biosystems	Cat#: 4331182
Bacterial Strains
Bordetella pertussis	BP338	N/A
Experimental Models: Organisms/Strains
Mouse; C57BL/6	Comparative Medicine Unit, Trinity College Dublin.	N/A
Mouse; Il17a-/- (on C57BL/6 background)	Comparative Medicine Unit, Trinity College Dublin.	N/A
Software and Algorithms
Prism 8	GraphPad Software	https://www.graphpad.com/scientific-software/prism/
FlowJo 10	Becton Dickinson	https://www.flowjo.com/solutions/flowjo
